# Supplementary material for: A Two-color Single-molecule Sequencing Platform and Its Clinical Applications
Source: Genomics Proteomics Bioinformatics. 2024 Jan 11;22(1):qzae006. doi: 10.1093/gpbjnl/qzae006 (PMC11423845; doi:10.1093/gpbjnl/qzae006)
Supplement: qzae006_Supplementary_Data [file qzae006_supplementary_data.zip]

Archive with 13 entries (13 files):
- Figure S1.tif
- Figure S2.tif
- Figure S3.tif
- Figure S4.tif
- Figure S5.tif
- Figure S6.tif
- File S1.docx
- Supplementary captions.docx
- Table S1.docx
- Table S2.docx
- Table S3.docx
- Table S4.docx
- Table S5.docx
